# Supplementary material for: Detection of QTLs for Plant Height Architecture Traits in Rice (Oryza sativa L.) by Association Mapping and the RSTEP-LRT Method
Source: Plants (Basel). 2022 Apr 6;11(7):999. doi: 10.3390/plants11070999 (PMC9002822; doi:10.3390/plants11070999)
Supplement: Supplementary file 1 [file plants-11-00999-s001.zip]

Archive with 1 entries (1 files):
- plants-1597885-supplementary.pdf
